# Supplementary material for: The Structural Role of RPN10 in the 26S Proteasome and an RPN2-Binding Residue on RPN13 Are Functionally Important in Arabidopsis
Source: Int J Mol Sci. 2024 Oct 30;25(21):11650. doi: 10.3390/ijms252111650 (PMC11546751; doi:10.3390/ijms252111650)
Supplement: Supplementary file 1 [file ijms-25-11650-s001.zip]

Archive with 1 entries (1 files):
- ijms-3223430-supplementary.pdf
